# Supplementary material for: Characterization of Different Inflammatory Skin Conditions in a Mouse Model of DNCB-Induced Atopic Dermatitis
Source: Inflammation. 2023 Dec 27;47(2):771–88. doi: 10.1007/s10753-023-01943-x (PMC11074229; doi:10.1007/s10753-023-01943-x)
Supplement: Supplementary file 2 — Supplementary file2 (ZIP 118 MB) [file 10753_2023_1943_MOESM2_ESM.zip]

Archive with 3 entries (3 files):
- 1_Removal of hair.mov
- 2_Removal of depilation creme.MOV
- 3_Application of DNCB.MOV
